# Supplementary material for: High-Flow Nasal Oxygen Therapy in Preventing Post-Extubation Hypoxaemia and Postoperative Pulmonary Complications: A Systematic Review and Meta-Analysis
Source: Diagnostics (Basel). 2025 Sep 25;15(19):2449. doi: 10.3390/diagnostics15192449 (PMC12523853; doi:10.3390/diagnostics15192449)
Supplement: Supplementary file 1 [file diagnostics-15-02449-s001.zip]

Archive with 1 entries (1 files):
- diagnostics-3807177-supplementary.pdf
